# Supplementary material for: A performance comparison of machine learning models for stock market prediction with novel investment strategy
Source: PLoS One. 2023 Sep 21;18(9):e0286362. doi: 10.1371/journal.pone.0286362 (PMC10513304; doi:10.1371/journal.pone.0286362)
Supplement: S1 File — The data and script has been uploaded to GitHub. It can be accessed using the following link: https://github.com/AzazHassankhan/Machine-Learning-based-Trading-Techniques/. (IPYNB) [file pone.0286362.s001.ipynb]

# %% [markdown]
# Importing Libraries

# %% [code]
import plotly.offline as pox
import plotly.graph_objs as go
import numpy as np
import talib as tl
import matplotlib.pyplot as plt
import pandas as pd
import numpy as np
import talib as ta
from sklearn.model_selection import train_test_split
from sklearn.metrics import accuracy_score,classification_report
import alpaca_trade_api as tradeapi
from alpaca_trade_api import TimeFrame, TimeFrameUnit
from sklearn.ensemble import RandomForestClassifier
from sklearn.preprocessing import StandardScaler
import seaborn as sns
from matplotlib.pyplot import figure
from statsmodels.tsa.stattools import adfuller
from sklearn.svm import SVC
from sklearn.neighbors import KNeighborsClassifier
from sklearn.linear_model import LogisticRegression
from sklearn.ensemble import AdaBoostClassifier

# %% [markdown]
# Importing Stock Data

# %% [code]
# df=pd.read_csv('FB.csv')
# d = df[ df['Volume'] == 0 ]
# df = df.drop(d.index,axis=0)
# df=df.set_index(pd.DatetimeIndex(df['Gmt time'].values))
# df['Gmt time']=pd.to_datetime(df['Gmt time'])
# df=df.sort_values("Gmt time",ascending=True)
# df.drop('Gmt time', inplace=True, axis=1)
SEC_KEY = '7mi6lnaTynfrzxfDYyYUarBpUJ35sSgVEVIj6RZG'
PUB_KEY ='PKDL8E9SBYH9GYYXXZNL'
BASE_URL ='https://paper-api.alpaca.markets'
symb = "TSLA"
api = tradeapi.REST(key_id= PUB_KEY, secret_key=SEC_KEY, base_url=BASE_URL) # For real trading, don't enter a base_url
df = api.get_barset(symb, TimeFrame(15, TimeFrameUnit.Minute), limit=1000).df  # Get one bar object for each of the past 5 minutes
df=df[symb]
# df.drop(df.tail(16).index,inplace=True)
next=df.copy()
next.tail()

# %% [code]
# df['close']=df['Close']
# df['high']=df['High']
# df['low']=df['Low']
# df['open']=df['Open']
# df['volume']=df['Volume']

# %% [markdown]
# Feature Engineering

# %% [code]
df['future_returns'] = df['close'].pct_change().shift(-1)
signal=[]
for i in range(len(df)):
            if (df['future_returns'][i]  > 0):
                signal.append(1)
            elif (df['future_returns'][i] < 0):
                signal.append(2)
            else:
                signal.append(3)

df['signal']=signal
df['rsi'] = ta.RSI(df['close'].values, timeperiod=int(14))
df['adx'] = ta.ADX(df['high'].values, df['low'].values,df['open'].values, timeperiod=int(50))
df['NATR'] = ta.NATR(df['high'], df['low'], df["close"], timeperiod=50)
df['pct_change5'] = df['close'].pct_change(5)
df['pct_change'] = df['close'].pct_change()
df['sma'] = ta.SMA(df['close'],timeperiod=30)
df['corr'] = df['close'].rolling(window=int(6.5*4)).corr(df['sma'])
df['Open-Close']=(df["open"]-df['close']).shift(-1)
df['Close-High']=(df["close"]-df['high']).shift(-1)
df['Close-Low']=(df["close"]-df['low']).shift(-1)

df.dropna(inplace=True)
y = df[['signal']].copy()
X = df[[ 'rsi','adx', 'corr','volume','Open-Close','Close-Low']].copy()

# %% [markdown]
# Correlation Check

# %% [code]
z=df[['signal', 'rsi','adx', 'corr','volume','Open-Close','Close-Low']].copy()
corr = z.corr()
figure(figsize=(8, 6), dpi=80)
sns.heatmap(corr, annot=True, annot_kws = {"size": 6})
plt.yticks(rotation=0, size = 14); 
plt.xticks(rotation=90, size = 14)  # fix ticklabel directions and size
plt.tight_layout()  # fits plot area to the plot, "tightly"
plt.show()  # show the plot

# %% [code]
def get_pair_above_threshold(X, threshold):
    """Function to return the pairs with correlation above threshold.
    """
    # Calculate the correlation matrix
    correl = X.corr()

    # Unstack the matrix
    correl = correl.abs().unstack()

    # Recurring & redundant pair
    pairs_to_drop = set()
    cols = X.corr().columns
   
    for i in range(0, X.corr().shape[1]):
        for j in range(0, i+1):
            pairs_to_drop.add((cols[i], cols[j]))

    # Drop the recurring & redundant pair
    correl = correl.drop(labels=pairs_to_drop).sort_values(ascending=False)

    return correl[correl > threshold].index


print(get_pair_above_threshold(X, 0.7))


# %% [markdown]
# Stationary Check

# %% [code]
def stationary(series):
    """Function to check if the series is stationary or not.
    """
    result = adfuller(series)
    if(result[1] < 0.05):
        return 'stationary'
    else:
        return 'not stationary'
# Check for stationarity
for col in X.columns:
    if stationary(df[col]) == 'not stationary':
        print('%s is not stationary. Dropping it.' % col)
        X.drop(columns=[col], axis=1, inplace=True)
    else:
        print('%s is stationary.' % col)
        


# %% [markdown]
# Splitting and Training Model

# %% [code]
split_percentage = 0.8
split = int(split_percentage*len(df))


# Train data set
X_train = X[:split]
y_train = y[:split]
X_test =  X[split:]
y_test =  y[split:]
        
scaler=StandardScaler()
X_train=scaler.fit_transform(X_train)
X_test=scaler.fit_transform(X_test)
# model=SVC()
# model1 = KNeighborsClassifier(n_neighbors=50)
# model2 = LogisticRegression()
# model3=DecisionTreeClassifier()
# model=SVC()
# model=VotingClassifier([('knn',model1),('lr',model2),('ds',model3),('svm',model4)])
# model=AdaBoostClassifier(base_estimator=model3)
model = RandomForestClassifier(n_estimators=100,random_state=30)
model.fit(X_train, y_train['signal'])
y_pred = model.predict(X_test)
Accuracy =accuracy_score(y_test, y_pred)
print(Accuracy)

# %% [markdown]
# confusion Matrix

# %% [code]
# Classification report
classification_report_data = classification_report(y_test, y_pred)
# Print the classification report
print(classification_report_data)

# %% [markdown]
# Making Latest Prediciton

# %% [code]
Prediction=model.predict(X)[-1]
if Prediction==1:
    print('Buy')
elif Prediction==2:
    print('Sell')
else:
    print('Hold')
print(Prediction)

# %% [code]
split_percentage = 0.8
split = int(split_percentage*len(df))
temp=pd.DataFrame()
temp['close'] = df.close.iloc[split:]
temp['signal']=np.array(y_pred)
temp.tail()

# %% [code]
# Variable Required for decision making
buy=[]
sell=[]
profit=[]
Close_profit=[]
Stop_loss=[]
Close_order_buy=[]
Close_order_sell=[]
position_Buy=None
position_Sell=None
profit=0.4
lose=0.4

# %% [markdown]
# Decision Making Process

# %% [code]
for i in range(len(temp)):
   #####################################################################################################
    if position_Buy!="Buy"  and position_Sell!="Sell" and Accuracy >0.50 and temp['signal'][i]== 1 :                          #Buy Position
                    buy.append(temp['close'][i])
                    sell.append(np.nan)
                    Close_profit.append(np.nan)
                    Stop_loss.append(np.nan)
                    Close_order_buy.append(temp['close'][i])
                    position_Buy="Buy"
    #############################################################################################
    elif  position_Sell!="Sell"  and position_Buy!="Buy" and Accuracy >0.50 and temp['signal'][i]== 2   :                     #Sell Position        
                sell.append(temp['close'][i])              
                buy.append(np.nan)
                Close_profit.append(np.nan)
                Stop_loss.append(np.nan)
                Close_order_sell.append(temp['close'][i])
                position_Sell="Sell"
        
    #################################################################################################
    elif position_Sell=="Sell" :                                               #Closing Order  After  Buying a trade(Profit)
        if ((Close_order_sell[-1]+lose) <= temp['close'][i]):                   #Take Profit Condition
            Close_profit.append(np.nan)                                        #append to take profit
            Stop_loss.append(temp['close'][i])
            buy.append(np.nan)
            sell.append(np.nan)
            position_Sell=None
        elif ((Close_order_sell[-1]-(profit)) >= temp['close'][i]):                   #Stop Loss Condition
            Close_profit.append(temp['close'][i])
            Stop_loss.append(np.nan)                                                #Appending to stop loss
            buy.append(np.nan)
            sell.append(np.nan)
            position_Sell=None
        else:
            Close_profit.append(np.nan)
            Stop_loss.append(np.nan)
            buy.append(np.nan)
            sell.append(np.nan)
    ########################################################################################################
    elif position_Buy=="Buy" :                                               #Closing Order  After  Buying a trade(Profit)
        if ((Close_order_buy[-1]+profit) <= temp['close'][i]):                  #Take Profit Condition
            Close_profit.append(temp['close'][i])                          #append to take profit
            Stop_loss.append(np.nan)
            buy.append(np.nan)
            sell.append(np.nan)
            position_Buy=None
           
        elif ((Close_order_buy[-1]-lose) >= temp['close'][i]):                   #Stop Loss Condition
            Close_profit.append(np.nan)
            Stop_loss.append(temp['close'][i])                                  #Appending to stop loss
            buy.append(np.nan)
            sell.append(np.nan)
            position_Buy=None
     
        else:
            Close_profit.append(np.nan)
            Stop_loss.append(np.nan)
            buy.append(np.nan)
            sell.append(np.nan)
#################################################################
    else:
            buy.append(np.nan)
            sell.append(np.nan)
            Stop_loss.append(np.nan)
            Close_profit.append(np.nan)
temp['buy']=buy
temp['sell']=sell
temp['Close_profit']=Close_profit
temp['Stop_loss']=Stop_loss
print((temp[temp['buy']!=np.nan]).count())
print(f"Profitibily { temp['Close_profit'].count()/(temp['Close_profit'].count()+temp['Stop_loss'].count())}")

# %% [markdown]
# Plotting

# %% [code]
# trace1=go.Candlestick(
# x=df.index,
# low=df['low'],
# close=df['close'],
# open=df['open'],
# high=df['high'],
# increasing_line_color='green',
# decreasing_line_color='red',
# name='USD/EUR',
# )
trace1=go.Scatter(
    y=temp.close,
    mode='lines',
    name='Close_price'
)

trace4=go.Scatter(
   
    y=temp['buy'],
    mode='markers',
    marker=dict(size=13,color='#00FF00',symbol='triangle-up' ),
    name='buy'
    )
trace5=go.Scatter(
    
    y=temp.sell,
    mode='markers',
    marker=dict(size=13,color='#FF0000',symbol='triangle-down'),
    name='sell')
trace6=go.Scatter(
    
    y=temp.Close_profit,
    mode='markers',
    marker=dict(size=13,color='#00FF00',symbol='cross'),
    name='Profit')
trace7=go.Scatter(
    
    y=temp.Stop_loss,
    mode='markers',
    marker=dict(size=13,color='#FF0000',symbol='cross'),
    name='Loss')

data=[trace1,trace4,trace5,trace6,trace7]
layout=go.Layout(
    title=symb,
    yaxis=dict(title='Assest value'),
    xaxis=dict(title='Time And date'))
figure=go.Figure(data=data,layout=layout)
figure.update_layout(xaxis_rangeslider_visible=False)
pox.plot(figure)
